# Supplementary material for: Ancient Migratory Events in the Middle East: New Clues from the Y-Chromosome Variation of Modern Iranians
Source: PLoS One. 2012 Jul 18;7(7):e41252. doi: 10.1371/journal.pone.0041252 (PMC3399854; doi:10.1371/journal.pone.0041252)
Supplement: Table S3 — Haplogroup J2-M530 frequencies and variances. (XLSX) [file pone.0041252.s007.xlsx]

## Sheet: Table S3
Table S3. Haplogroup J2-M530 frequencies and variances.
Country/Region (Population)	N	J2a-M530		Reference
		Frequency (%)	Variance(a,b)
Africa
Algeria	20	0.00	0.000	Semino et al., 2004
Ethiopia (Amhara)	48	0.00	0.000	Semino et al., 2004
Ethiopia (Oromo)	78	0.00	0.000	Semino et al., 2004
Senegal	139	0.00	0.000	Hassan et al., 2008
Sudan/South	171	0.00	0.000	Hassan et al., 2008
Tunisia	73	1.36		Semino et al., 2004; Present paper
Europe
Albania	55	0.00	0.000	Semino et al., 2004; Battaglia et al., 2009
Balkans			0.206 (7)	Battaglia et al., 2009; Present paper
France (Bearnais)	27	0.00	0.000	Semino et al., 2004
Bosnia	255	1.20		Battaglia et al., 2009; Present paper
Bosnia (Bosniacs)	84	0.00	0.000	Battaglia et al., 2009; Present paper
Bosnia (Serbs)	81	2.47		Battaglia et al., 2009; Present paper
Bosnia (Croats)	90	1.11		Battaglia et al., 2009; Present paper
Bulgaria			0.389 (5)	Present paper
Bulgaria/West	396	2.76		Unpublished data
Bulgaria/Center	262	2.85		Unpublished data
Bulgaria/East	82	1.22		Unpublished data
Croatia	89	0.00	0.000	Battaglia et al., 2009; Present paper
Croatia/Osijek	29	0.00	0.000	Battaglia et al., 2009; Present paper
Czech Republic	75	0.00	0.000	Battaglia et al., 2009
France (Basque)	44	2.27		Semino et al., 2004; Present paper
France/Provence	51	0.00	0.000	King et al., 2011
FYROM	64	0.00	0.000	Battaglia et al., 2009
Greece	92	2.17		Battaglia et al., 2009; Present paper
Greece (Macedonian)	57	3.51		Battaglia et al., 2009; Present paper
Hungary	53	0.00	0.000	Battaglia et al., 2009
Italy/Apulia	86	6.98	0.552 (6)	Semino et al., 2004; Present paper
Italy/Calabria	88	4.55	0.178 (6)	Semino et al., 2004; Present paper
Italy/Calabria (Albanians)	52	3.85		Semino et al., 2004; Present paper
Italy/Central	203	0.49		Semino et al., 2004; Present paper
Italy/North East	68	2.94		Battaglia et al., 2009; Present paper
Italy/Sardinia	522	1.72	0.411 (8)	Zei et al. 2003; Semino et al. 2004; Unpublished data
Italy/Sicily	72	1.39		Semino et al., 2004; Present paper
Italy/Piedmont	105	2.86		Present paper
Poland	99	0.00	0.000	Battaglia et al., 2009
Russia/Mezen	54	0.00	0.000	Balanovsky et al., 2008
Russia/Pinega	114	0.00	0.000	Balanovsky et al., 2008
Russia/Porhov	57	0.00	0.000	Balanovsky et al., 2008
Slovenia	75	0.00	0.000	Battaglia et al., 2009
Spain/Andalusia	93	0.00	0.000	Semino et al., 2004
Spain (Basque)	55	0.00	0.000	Semino et al., 2004
Spain (Catalans)	29	0.00	0.000	Semino et al., 2004; Present paper
The Netherland	34	0.00	0.000	Semino et al., 2004
Ukraine	92	1.09		Battaglia et al., 2009; Present paper
Asia Minor
Turkey/Istanbul	73	2.74		Semino et al., 2004; Present paper
Turkey/Konya	130	10.00	0.326 (10)	Semino et al., 2004; Present paper
Turkey/Lerna-Franchthi Cave	57	5.26		King et al., 2011
Turkey/Nea Nikomedeia	57	0.00	0.000	King et al., 2011
Turkey/Phokaia	31	0.00	0.000	King et al., 2011
Turkey/Area 1	52	5.77		King et al., 2011
Turkey/Area 6	33	6.06		King et al., 2011
Turkey/Area 7	90	2.22		King et al., 2011
Turkey/Area 8	30	0.00	0.000	King et al., 2011
Turkey/Seklo-Dimini	57	0.00	0.000	King et al., 2011
Turkey/ Smyrna	58	5.17		King et al., 2011
Caucasus
Caucasus			0.400 (5)	Battaglia et al., 2009; Present paper
Balkarians	38	2.63		Battaglia et al., 2009; Present paper
Georgia	66	6.06		Battaglia et al., 2009; Present paper
Middle East
Iraq/Baghdad	154	1.30		Al-Zahery et al., 2011
Iraq (Marsh Arab)	143	0.00	0.000	Al-Zahery et al., 2011
Israel			0.260 (8)	Semino et al., 2004; Present paper
Israel (Ashkenazi)	82	7.32		Semino et al., 2004; Present paper
Israel (Sephardi)	43	4.65		Semino et al., 2004; Present paper
Lebanon	41	12.20	0.200 (5)	Semino et al., 2004; Present paper
Iran
Azerbaijan Gharbi	102	2.94		Present paper
Azerbaijan Gharbi+Kurdistan+Tehran			0.441 (8)	Present paper
Fars	44	4.55		Present paper
Gilan	64	4.69		Present paper
Golestan	68	1.47		Present paper
Hormozgan	143	2.80	0.269 (4)	Present paper
Hormozgan/Qeshm	49	12.24	0.333 (5)	Present paper
Isfahan	11	0.00	0.000	Present paper
Yazd+Fars			0.651 (8)	Present paper
Khorasan	59	3.39		Present paper
Khuzestan	57	3.51		Present paper
Kurdistan	59	6.78		Present paper
Lorestan	50	4.00		Present paper
Mazandaran	72	9.72	0.730 (6)	Present paper
Sistan Baluchestan	24	8.33		Present paper
Tehran	56	8.93		Present paper
Yazd	80	17.50		Present paper
Asia
China	65	0.00	0.000	Semino et al., 2004
India/New Dehli (Hindu)	49	0.00	0.000	Fornarino et al., 2009; Present paper
Kazakhstan	54	0.00	0.000	Marchani et al., 2008
Mongolia	24	0.00	0.000	Marchani et al., 2008
Nepal/Chitwan (Hindu)	26	0.00	0.000	Fornarino et al., 2009; Present paper
Nepal/Chitwan (Tharu)	134	0.00	0.000	Fornarino et al., 2009; Present paper
Nepal/Morang (Tharu)	37	0.00	0.000	Fornarino et al., 2009; Present paper
(a) Variance calculated on 9 loci (DYS19, DYS388, DYS389I, DYS389II, DYS390, DYS391, DYS392, DYS439, DYS460)
(b) The number of Y-chromosomes used for variance evaluation is shown in parentheses
References
Al-Zahery N, Pala M, Battaglia V, Grugni V, Hamod MA, et al. (2011) In search of the genetic footprints of Sumerians: a survey of Y-chromosome and mtDNA variation in the Marsh Arabs of Iraq. BMC Evol Biol 11: 288.
Balanovsky O, Rootsi S, Pshenichnov A, Kivisild T, Churnosov M, et al. (2008) Two sources of the Russian patrilineal heritage in their Eurasian context. Am J Hum Genet 82: 236-250.
Battaglia V, Fornarino S, Al-Zahery N, Olivieri A, Pala M, et al. (2009) Y-chromosomal evidence of the cultural diffusion of agriculture in Southeast Europe. Eur J Hum Genet 17: 820-830.
Fornarino S, Pala M, Battaglia V, Maranta R, Achilli A, et al. (2009) Mitochondrial and Y-chromosome diversity of the Tharus (Nepal): a reservoir of genetic variation. BMC Evol Biol 9: 154.
Hassan HY, Underhill PA, Cavalli-Sforza LL, Ibrahim ME (2008) Y-chromosome variation among Sudanese: restricted gene flow, concordance with language, geography, and history. Am J Phys Anthropol 137: 316-323.
King RJ, Dicristofaro J, Kouvatsi A, Triantaphyllidis C, Scheidel W, et al. (2011) The coming of the Greeks to Provence and Corsica: Y-chromosome models of archaic Greek colonization of the western Mediterranean. BMC Evol Biol 11: 69.
Marchani EE, Watkins WS, Bulayeva K, Harpending HC, Jorde LB (2008) Culture creates genetic structure in the Caucasus: autosomal, mitochondrial, and Y-chromosomal variation in Daghestan. BMC Genet 9: 47.
Semino O, Magri C, Benuzzi G, Lin AA, Al-Zahery N, et al. (2004) Origin, diffusion, and differentiation of Y-chromosome haplogroups E and J: inferences on the neolithization of Europe and later migratory events in the Mediterranean area. Am J Hum Genet 74: 1023-1034 Epub 2004 Apr 1026.
Zei G, Lisa A, Fiorani O, Magri C, Quintana-Murci L, et al. (2003) From surnames to the history of Y chromosomes: the Sardinian population as a paradigm. Eur J Hum Genet 11: 802-807.
